# Supplementary material for: Kadozan Chitosan Formulation Enhances Postharvest Quality of Fresh Indian Jujube Fruit
Source: Foods. 2025 Jan 15;14(2):266. doi: 10.3390/foods14020266 (PMC11765311; doi:10.3390/foods14020266)
Supplement: Supplementary file 1 [file foods-14-00266-s001.zip]

Archive with 1 entries (1 files):
- foods-3386189-supplementary.pdf
